# Supplementary material for: Ultrasound Imaging for the Diagnosis and Evaluation of Sarcopenia: An Umbrella Review
Source: Life (Basel). 2021 Dec 22;12(1):9. doi: 10.3390/life12010009 (PMC8781401; doi:10.3390/life12010009)
Supplement: Supplementary file 1 [file life-12-00009-s001.zip]

Archive with 1 entries (1 files):
- life-1482412-supplementary.pdf
